# Supplementary material for: Resveratrol and (-)-Epigallocatechin-3-gallate Regulate Lipid Metabolism by Activating the AMPK Pathway in Hepatocytes
Source: Biology (Basel). 2024 May 23;13(6):368. doi: 10.3390/biology13060368 (PMC11201192; doi:10.3390/biology13060368)
Supplement: Supplementary file 1 [file biology-13-00368-s001.zip]

Archive with 1 entries (1 files):
- biology-3010426-supplementary.pdf
